# Supplementary material for: Fabrication and Enhanced Performance Evaluation of TiO2@Zn/Al-LDH for DSSC Application: The Influence of Post-Processing Temperature
Source: Nanomaterials (Basel). 2024 May 24;14(11):920. doi: 10.3390/nano14110920 (PMC11173877; doi:10.3390/nano14110920)
Supplement: Supplementary file 1 [file nanomaterials-14-00920-s001.zip]

Archive with 1 entries (1 files):
- nanomaterials-2989012-supplementary.pdf
